# Supplementary material for: Allelic strengths of encephalopathy-associated UBA5 variants correlate between in vivo and in vitro assays
Source: medRxiv. 2023 Oct 2:2023.07.17.23292782. Originally published 2023 Jul 23. Preprint. [Version 2] doi: 10.1101/2023.07.17.23292782 (PMC10371176; doi:10.1101/2023.07.17.23292782)
Supplement: Supplement 2 [file media-2.xlsx]

## Sheet: Sheet1
Table S2. Clinical features of individuals with UBA5-associated DEE44
	Frequency	This study	Briere et al. (2021)					Low et al. (2019)	Mignon-Ravix et al. (2018)	Diada et al. (2018)	Arnadottir et al. (2017)		Colin et al. (2016)					Muona et al. (2016)
											II-2	II-3	AII-1	AII-2	BII-2	CII-1	DII-2	A-4	A-6	B-3	B-5	B-8	B-10	C-4	D-3	E-3
Sex, age		M, 0-5y	F, 6-10y	F, 6-10y	M, 16-20y	F, 16-20y	F, 6-10y	F, 0-5y	M, d.0-5y	M, 6-10y	F, 16-20y	F, 16-20y	M, 0-5y	M, 0-5y	F, 0-5y	F, 6-10y	F, 6-10y	M, d.0-5y	F, 0-5y	F, 41-45y	M, d.16-20y	M, d.21-25y	M, d.11-15y	M, 16-20y	F, 6-10y	M, 6-10y
Variants		M57V/ Q312L	A371T/ C303R	A371T/ R188*	A371T/L254P		A371T/ C303R	D389G/deletion	Y53F/Y53F	R72C/ deletion	A371T/A228=		A371T/ Q302*		A371T/ K324Nfs*14	V260M/ D389Y	M57V/ G168E	A371T/R55H		A371T/Y258*				A371T/ R188*	A371T/ R61*	A371T/ R188*
Hypotonia	22/24 (92%)	+	+	+	+	+	+	-	+	-	+	+	+	+	+	+	+	+	+	+	+	+	+	U	+	+
Hypertonia / spasticity	20/22 (91%)	+	+	+	+	+	+	+	U	+	U	U	+	+	-	-	+	+	+	+	+	+	+	+	+	+
Movement disorder	21/23 (91%)	+	+	+	+	+	+	+	U	-	+	+	+	+/-	-	+	+	+	+	+	+	+	+	U	+	+
Seizures	21/25 (84%)	-	+	+	+	+	+	+	+	+	+	+	+	+	+	-	-	+	+	+	+	+	+	+	-	+
GDD / ID	24/24 (100%)	+	+	+	+	+	+	+	U	+	+	+	+	+	+	+	+	+	+	+	+	+	+	+	+	+
MRI abnormalities	22/22 (100%)	+	+	+	+	+	+	+	U	+	+	+	+	+	+	+	+	+	+	+	U	U	+	+	+	+
Microcephaly	20/24 (83%)	-	-	+	+	+	+	+	-	+	+	+	+	+	+	+	+	+	+	+	+	U	+	+	+	-
Failure to thrive	20/23 (87%)	+	+	+	+	+	+	-	U	+	+	+	+	+	+	+	+	-	-	+	+	+	+	U	+	+
U: unknown
